# Supplementary material for: Insights into Photocatalytic Degradation Pathways and Mechanism of Tetracycline by an Efficient Z-Scheme NiFe-LDH/CTF-1 Heterojunction
Source: Nanomaterials (Basel). 2022 Nov 22;12(23):4111. doi: 10.3390/nano12234111 (PMC9738193; doi:10.3390/nano12234111)
Supplement: Supplementary file 1 [file nanomaterials-12-04111-s001.zip]

Archive with 1 entries (1 files):
- nanomaterials-2002074-supplementary.pdf
